# Supplementary material for: A Systematic Review of Semaglutide’s Influence on Cognitive Function in Preclinical Animal Models and Cell-Line Studies
Source: Int J Mol Sci. 2024 May 2;25(9):4972. doi: 10.3390/ijms25094972 (PMC11084700; doi:10.3390/ijms25094972)
Supplement: Supplementary file 1 [file ijms-25-04972-s001.zip]

Archive with 1 entries (1 files):
- ijms-2941951-supplementary.pdf
